# Supplementary material for: Unilateral Hypofunction of the Masseter Leads to Molecular and 3D Morphometric Signs of Atrophy in Ipsilateral Agonist Masticatory Muscles in Adult Mice
Source: Int J Mol Sci. 2023 Sep 29;24(19):14740. doi: 10.3390/ijms241914740 (PMC10572689; doi:10.3390/ijms241914740)
Supplement: Supplementary file 1 [file ijms-24-14740-s001.zip]

Archive with 2 entries (2 files):
- Supplementary_Material_Balanta-Melo_et_al_IJMS_2023.pdf
- Supplementary_Material_Video_S1.mp4
